# Supplementary material for: Residue Levels and Dietary Intake Risk Assessments of 139 Pesticides in Agricultural Produce Using the m-PFC Method Based on SBA-15-C18 with GC-MS/MS
Source: Molecules. 2023 Mar 8;28(6):2480. doi: 10.3390/molecules28062480 (PMC10058466; doi:10.3390/molecules28062480)
Supplement: Supplementary file 1 [file molecules-28-02480-s001.zip]

Archive with 1 entries (1 files):
- molecules-2234476-supplementary.pdf
